# Supplementary material for: Changes in Growth and Chemical Composition of the Essential Oil from Flowers and Leafy Stems of Lavandula angustifolia Grown in Media Amended with Bark and Sewage Sludge
Source: Molecules. 2025 Nov 25;30(23):4545. doi: 10.3390/molecules30234545 (PMC12693513; doi:10.3390/molecules30234545)
Supplement: Supplementary file 1 [file molecules-30-04545-s001.zip]

Archive with 1 entries (1 files):
- molecules-3972791-supplementary.pdf
